# Supplementary material for: Multi-scale computational study of the Warburg effect, reverse Warburg effect and glutamine addiction in solid tumors
Source: PLoS Comput Biol. 2018 Dec 7;14(12):e1006584. doi: 10.1371/journal.pcbi.1006584 (PMC6285468; doi:10.1371/journal.pcbi.1006584)
Supplement: S1 Octave files for flux balance analysis — (ZIP) [file pcbi.1006584.s008.zip]

Archive with 5 entries (5 files):
- Sample.m
- DataFile2.m
- FluxDriver.m
- FB.dat
- STM.dat
