# Supplementary material for: Multi-scale computational study of the Warburg effect, reverse Warburg effect and glutamine addiction in solid tumors
Source: PLoS Comput Biol. 2018 Dec 7;14(12):e1006584. doi: 10.1371/journal.pcbi.1006584 (PMC6285468; doi:10.1371/journal.pcbi.1006584)
Supplement: S1 Octave files for flux balance analysis — (ZIP) [file pcbi.1006584.s008.zip › Sample.m]

NSAMPLES = 1;

% Load the DataFile -
DF = DataFile2(0,0,0,[]);

STM = DF.STOICHIOMETRIC_MATRIX;


IDX_CX_PROD = find(STM(88,:)>0); 
%IDX_CX_PROD2 = find(STM(92,:)>0);
%IDX_CX_PROD = 132;

% What are the diffusion fluxes?
IDX_DIFF_FLUX = [];

% Are we minimizing (1) -or- maximizing (-1)?
MIN_MAX_FLAG = 1;
FLUX_INDEX_PRODUCTION = IDX_CX_PROD; 
OBJ_VECTOR = [FLUX_INDEX_PRODUCTION];
OBJ_VALUE = [1];

%q_vector = linspace(0,1.0,NSAMPLES) + 0.1;
q_vector = 1.0;

DFIN = DF;
	SBA = DFIN.SPECIES_BOUND_ARRAY;
	INDEX_BOUNDS = DFIN.SPECIES_BOUNDS_INDEX;
FA = [];


	


FBA = DFIN.FLUX_BOUNDS;
FBA(126,2) = 0;
%FBA(127,2) = 0;

FBA(134,1) = 0; % Maintenance

%SBA(7,2) = -0.095;
%SBA(7,3) = -0.095;
SBA(2,2) = -500;

FBA(139,2) = 0.0004167;
FBA(139,1) = 0.0004167;
%FBA(13,2) = 0;
% Extracellular


DFIN.FLUX_BOUNDS = FBA;

% set the bounds -
DFIN.SPECIES_BOUND_ARRAY = SBA;


DFIN.SPECIES_BOUND_ARRAY = SBA;
[FLOW,status,UPTAKE] = FluxDriver(DFIN,OBJ_VECTOR,MIN_MAX_FLAG);

SPLIT = [FLOW(90),FLOW(127),FLOW(139),FLOW(128)]; % TCA, Lactate, Biomass, Glucose


BLOCK = [status ; FLOW];
FA = [FA BLOCK];

flow = find(FLOW);
RATES = [flow,FLOW(flow)];
