# Supplementary material for: Multi-scale computational study of the Warburg effect, reverse Warburg effect and glutamine addiction in solid tumors
Source: PLoS Comput Biol. 2018 Dec 7;14(12):e1006584. doi: 10.1371/journal.pcbi.1006584 (PMC6285468; doi:10.1371/journal.pcbi.1006584)
Supplement: S1 Octave files for flux balance analysis — (ZIP) [file pcbi.1006584.s008.zip › DataFile2.m]

function DF = DataFile2()

% Load the stoichiometric matrix and flux bounds - 
STM	=	load('./STM.dat');
FB	=	load('./FB.dat');

% System size -
[NR,NCO] = size(STM);

% Setup species bounds - 
SPECIES_BOUND=[
	83	-500	500	;	% 1 M_h2o_b
	84	-1500	500	;	% 2 M_o2_b
	85	-500	500	;	% 3 M_co2_b
	86	-500	500	;	% 4 M_pi_b
	87	-500	500	;	% 5 M_h_b
	88	0	500	;	% 6 M_lac_L_b
	89	-100	500	;	% 7 M_glc_D_b
	90	0	500	;	% 8 M_gln_L_b
	91	-500	500	;	% 9 M_nh4_b
	92 0.00001 100; % 10 biomass
];

SPECIES_BOUNDS_INDEX=[
	1 83;
	2 84;
	3 85;
	4 86;
	5 87;
	6 88;
	7 89;
	8 90;
	9 91;
	10 92;
	]


	
% Index unbalanced metabolites -
IDX_FREE_METABOLITES = SPECIES_BOUND(:,1);

% Index balanced metabolites -
IDX_BALANCED_METABOLITES = setdiff(1:NR,IDX_FREE_METABOLITES);

BIOMASS_INDEX2 = [
 4 -0.205;
 37 -0.361;
 16 -1.496;
38 -1.787;
 48 -1.079;
 20 -2.833;
 35 -0.898;
 19 -0.519;
 12 -0.129;
 7 -0.71;
 29 -18.225;
 24 -3.748;
13 -3.547;
 3 -100; %55.73
 9 -100; %55.73
5 100; %55.73
27 18.225;
 22 3.748;
15 3.547;	
10 100; %55.73
6 41.025;
92 1;
];


BIOMASS_INDEX = [
16 -0.87841;
20 -0.536023;
38 -3.425741; % oaa should be oaa_c
%71 -1.200694;
%72 -0.419838;
49 -1.62; %akg used instead of glutamine and glutamate
24 -3.17174;  % should be accoa_m
22 3.17174;
35 -0.16035;
3 -100;
5 100;
9 -100;
10 100;
6 100;
29 -18;
27 18;
13 -3.5;
15 3.5;
92 1;
];

MAINTENANCE_INDEX = [

]

for i=1:length(BIOMASS_INDEX)
	STM(BIOMASS_INDEX(i,1),139) = BIOMASS_INDEX(i,2);
end


STM(55,135) = -1;
STM(3,135) = 1;
STM(55,136) = 1;
STM(3,136) = -1;

STM(5,137) = -1;
STM(53,137) = 1;
STM(5,138) = 1;
STM(53,138) = -1;

STM(6,140) = -1;
STM(87,140) = 1;


% Split the stochiometrix matrix - 
S = STM(IDX_BALANCED_METABOLITES,:);
SDB = STM(SPECIES_BOUND(:,1),:);

% === DO NOT EDIT BELOW THIS LINE ===================== %
DF.STOICHIOMETRIC_MATRIX = STM;
DF.SPECIES_BOUND_ARRAY = SPECIES_BOUND;
DF.FLUX_BOUNDS = FB;
DF.BALANCED_MATRIX = S;
DF.SPECIES_CONSTRAINTS = SDB;
DF.SPECIES_BOUNDS_INDEX = SPECIES_BOUNDS_INDEX;
% ===================================================== %

return;
