# Supplementary material for: Multi-scale computational study of the Warburg effect, reverse Warburg effect and glutamine addiction in solid tumors
Source: PLoS Comput Biol. 2018 Dec 7;14(12):e1006584. doi: 10.1371/journal.pcbi.1006584 (PMC6285468; doi:10.1371/journal.pcbi.1006584)
Supplement: S1 Octave files for flux balance analysis — (ZIP) [file pcbi.1006584.s008.zip › FluxDriver.m]

function [FLOW,status,UPTAKE] = FluxDriver(DFIN,OBJ,MIN_MAX_FLAG)
% =========================================================================== %
% FluxDriver.m - Solves the LP problem associated with an FBA calculation. 
%
% Input Args:
% OBJ			-	Index vector of fluxes to max/min
% MIN_MAX_FLAG	-	Flag = 1 -> minimize, Flag = -1 -> maximize
% DFIN			-	DataStruct in memory ([] if you want to load from disk)
%
% Output Args:
% FLOW			-	NFLUX x 1 vector with the network flux
% status		-	status returned by glpk (180 means job completed OK)
% UPTAKE		-	NFREE_METAB x 1 vector with unbalanced upatke/production
% =========================================================================== %

% Get DataFile -
DF = DFIN;

% Get some stuff from the DF -
STM = DF.STOICHIOMETRIC_MATRIX;
find(STM(:,71))
[NM,NRATES] = size(STM);

% Formulate objective vector (default is to minimize fluxes) -
if (isempty(OBJ))
	f = ones(1,NRATES);
else
	f = zeros(1,NRATES);
	NI = length(OBJ);
	for obj_index = 1:NI
		if (MIN_MAX_FLAG==1)
			f(OBJ(obj_index)) = 1;
		else
			f(OBJ(obj_index)) = -1;
		end
	end
end
OBJVECTOR = f;

% Get bounds from the DF -
vb = DF.FLUX_BOUNDS;
LB = vb(:,1);
UB = vb(:,2);

% Setup the bV and the constraint types required by the solver -
STM_BALANCED_BLOCK = DF.BALANCED_MATRIX;

% Get the dimension of the balanced block -
[NUM_BALANCED,NUM_RATES] = size(STM_BALANCED_BLOCK);

% Formulate the bV -
bV = zeros(NUM_BALANCED,1);

% Formulate the CTYPE vector -
for species_index = 1:NUM_BALANCED
	CTYPE(species_index,1) = 'S';
end

% Formulate the VARTYPE vector -
for rate_index = 1:NUM_RATES
	VARTYPE(rate_index,1) = 'C';
end

% This code puts bounds on the species, i.e., the mass balances run from l < xmb < u
SBA = DF.SPECIES_BOUND_ARRAY;
if (~isempty(SBA))
	% Setup -
	AC = DF.SPECIES_CONSTRAINTS;
	CM = [STM_BALANCED_BLOCK ; AC ; AC];
	N = size(SBA,1);
	for species_index = 1:N
		CTYPE(species_index+NUM_BALANCED,1) = 'U';
		bV(species_index+NUM_BALANCED,1) = SBA(species_index,3);
	end

	M = size(CTYPE,1);
	for species_index = 1:N
		CTYPE(species_index+M,1) = 'L';
		bV(species_index+M,1) = SBA(species_index,2);
	end
end

% Set the sense flag -
SENSE = 1;

% Setup the PARAM structure -
PARAM.msglev = 3;

% Type of LPSOLVE -
LPSOLVER = 1;

size(CM)
find(CM(:,71))

% Call GLPK -
[FLOW,fmin,status,extra] = glpk(OBJVECTOR,CM,bV,LB,UB,CTYPE,VARTYPE,SENSE,PARAM);

% Calc the actual bV -
UPTAKE = AC*FLOW;

return;
