# Supplementary material for: Multi-scale computational study of the Warburg effect, reverse Warburg effect and glutamine addiction in solid tumors
Source: PLoS Comput Biol. 2018 Dec 7;14(12):e1006584. doi: 10.1371/journal.pcbi.1006584 (PMC6285468; doi:10.1371/journal.pcbi.1006584)
Supplement: S1 Octave files for flux balance analysis — (ZIP) [file pcbi.1006584.s008.zip › FB.dat]

0	500; % 1	M_glc_D_e --> M_glc_D_c
0	500; % 2	M_glc_D_c + M_atp_c --> M_g6p_c + M_adp_c + M_h_c
0	500; % 3	M_g6p_c --> M_f6p_c
0	500; % 4	M_f6p_c --> M_g6p_c
0	500; % 5	M_f6p_c + M_atp_c --> M_fdp_c + M_adp_c + M_h_c
0	500; % 6	M_fdp_c + M_h2o_c --> M_f6p_c + M_pi_c
0	500; % 7	M_fdp_c --> M_dhap_c + M_g3p_c
0	500; % 8	M_dhap_c + M_g3p_c --> M_fdp_c
0	500; % 9	M_dhap_c --> M_g3p_c
0	500; % 10	M_g3p_c --> M_dhap_c
0	500; % 11	M_g3p_c + M_nad_c + M_pi_c --> M_13dpg_c + M_h_c + M_nadh_c
0	500; % 12	M_13dpg_c + M_h_c + M_nadh_c --> M_g3p_c + M_nad_c + M_pi_c
0	500; % 13	M_13dpg_c + M_h2o_c --> M_3pg_c + M_h_c + M_pi_c
0	500; % 14	M_13dpg_c + M_adp_c --> M_3pg_c + M_atp_c
0	500; % 15	M_3pg_c + M_atp_c --> M_13dpg_c + M_adp_c
0	500; % 16	M_13dpg_c --> M_23dpg_c + M_h_c
0	500; % 17	M_23dpg_c + M_h_c --> M_13dpg_c
0	500; % 18	M_23dpg_c + M_h2o_c --> M_3pg_c + M_pi_c
0	500; % 19	M_3pg_c --> M_2pg_c
0	500; % 20	M_2pg_c --> M_3pg_c
0	500; % 21	M_2pg_c --> M_h2o_c + M_pep_c
0	500; % 22	M_h2o_c + M_pep_c --> M_2pg_c
0	500; % 23	M_pep_c + M_adp_c + M_h_c --> M_pyr_c + M_atp_c
0	500; % 24	M_pyr_m + M_coa_m + M_nad_m --> M_accoa_m + M_co2_m + M_nadh_m
0	500; % 25	M_g6p_c + M_nadp_c --> M_6pgl_c + M_h_c + M_nadph_c
0	500; % 26	M_6pgl_c + M_h_c + M_nadph_c --> M_g6p_c + M_nadp_c
0	500; % 27	M_6pgl_c + M_h2o_c --> M_6pgc_c + M_h_c
0	500; % 28	M_6pgc_c + M_nadp_c --> M_ru5p_D_c + M_nadph_c + M_co2_c
0	500; % 29	M_ru5p_D_c --> M_xu5p_D_c
0	500; % 30	M_xu5p_D_c --> M_ru5p_D_c
0	500; % 31	M_r1p_c --> M_r5p_c
0	500; % 32	M_r5p_c --> M_r1p_c
0	500; % 33	M_r5p_c --> M_ru5p_D_c
0	500; % 34	M_ru5p_D_c --> M_r5p_c
0	500; % 35	M_g3p_c + M_s7p_c --> M_f6p_c + M_e4p_c
0	500; % 36	M_f6p_c + M_e4p_c --> M_g3p_c + M_s7p_c
0	500; % 37	M_r5p_c + M_xu5p_D_c --> M_g3p_c + M_s7p_c
0	500; % 38	M_g3p_c + M_s7p_c --> M_r5p_c + M_xu5p_D_c
0	500; % 39	M_xu5p_D_c + M_e4p_c --> M_f6p_c + M_g3p_c
0	500; % 40	M_f6p_c + M_g3p_c --> M_xu5p_D_c + M_e4p_c
0	500; % 41	M_accoa_m + M_oaa_m + M_h2o_m --> M_cit_m + M_h_m + M_coa_m
0	500; % 42	M_cit_c --> M_icit_c
0	500; % 43	M_icit_c --> M_cit_c
0	500; % 44	M_cit_m --> M_icit_m
0	500; % 45	M_icit_m --> M_cit_m
0	500; % 46	M_atp_c + M_coa_c + M_cit_c --> M_adp_c + M_pi_c + M_accoa_c + M_oaa_c
0	500; % 47	M_nadp_c + M_icit_c --> M_nadph_c + M_akg_c + M_co2_c
0	500; % 48	M_nad_m + M_icit_m --> M_akg_m + M_co2_m + M_nadh_m
0	500; % 49	M_nadp_m + M_icit_m --> M_nadph_m + M_akg_m + M_co2_m
0	500; % 50	M_nadph_m + M_akg_m + M_co2_m --> M_nadp_m + M_icit_m
0	500; % 51	M_akg_m + M_coa_m + M_nad_m --> M_succoa_m + M_co2_m + M_nadh_m
0	500; % 52	M_adp_m + M_pi_m + M_succoa_m --> M_coa_m + M_atp_m + M_succ_m
0	500; % 53	M_coa_m + M_atp_m + M_succ_m --> M_adp_m + M_pi_m + M_succoa_m
0	500; % 54	M_fad_m + M_succ_m --> M_fadh2_m + M_fum_m
0	500; % 55	M_fadh2_m + M_fum_m --> M_fad_m + M_succ_m
0	500; % 56	M_q10_m + M_succ_m --> M_q10h2_m + M_fum_m
0	500; % 57	M_fum_c + M_h2o_c --> M_mal_L_c
0	500; % 58	M_mal_L_c --> M_fum_c + M_h2o_c
0	500; % 59	M_fum_m + M_h2o_m --> M_mal_L_m
0	500; % 60	M_mal_L_m --> M_fum_m + M_h2o_m
0	500; % 61	M_mal_L_c + M_nad_c --> M_oaa_c + M_h_c + M_nadh_c
0	500; % 62	M_oaa_c + M_h_c + M_nadh_c --> M_mal_L_c + M_nad_c
0	500; % 63	M_mal_L_m + M_nad_m --> M_oaa_m + M_h_m + M_nadh_m
0	500; % 64	M_oaa_m + M_h_m + M_nadh_m --> M_mal_L_m + M_nad_m
0	500; % 65	M_mal_L_m + M_nadp_m --> M_pyr_m + M_co2_m + M_h_m + M_nadph_m
0	500; % 66	M_pyr_m + M_co2_m + M_h_m + M_nadph_m --> M_mal_L_m + M_nadp_m
0	500; % 67	M_fadh2_m + M_q10_m --> M_fad_M + M_q10h2_m
0	500; % 68	M_h_m + M_o2_m + M_q10h2_m --> M_h2o_m + M_q10_m + M_h_om
0	500; % 69	M_h_m + M_nadh_m + M_q10_m --> M_h_om + M_nad_m + M_q10h2_m
0	500; % 70	M_pi_m + M_adp_m + M_h_om --> M_h2o_m + M_h_m + M_atp_m ------------- oxyphos
0	500; % 71	M_pyr_c + M_h_c + M_nadh_c --> M_lac_L_c + M_nad_c
0	500; % 72	M_lac_L_c + M_nad_c --> M_pyr_c + M_h_c + M_nadh_c
0	500; % 73	M_h_c + M_lac_L_c --> M_h_e + M_lac_L_e
0	500; % 74	M_h_e + M_lac_L_e --> M_h_c + M_lac_L_c
0	500; % 75	M_h2o_m + M_gln_L_m --> M_glu_L_m + M_nh4_m
0	500; % 76	M_h2o_m + M_nad_m + M_glu_L_m --> M_h_m + M_akg_m + M_nadh_m + M_nh4_m
0	500; % 77	M_h_m + M_akg_m + M_nadh_m + M_nh4_m --> M_h2o_m + M_nad_m + M_glu_L_m
0	500; % 78	M_h2o_m + M_nadp_m + M_glu_L_m --> M_h_m + M_akg_m + M_nadph_m + M_nh4_m
0	500; % 79	M_h_m + M_akg_m + M_nadph_m + M_nh4_m --> M_h2o_m + M_nadp_m + M_glu_L_m
0	500; % 80	M_h2o_c --> M_h2o_m
0	500; % 81	M_h2o_m --> M_h2o_c
0	500; % 82	M_o2_c --> M_o2_m
0	500; % 83	M_o2_m --> M_o2_c
0	500; % 84	M_co2_c --> M_co2_m
0	500; % 85	M_co2_m --> M_co2_c
0	500; % 86	M_pi_c --> M_pi_m
0	500; % 87	M_pi_m --> M_pi_c
0	500; % 88	M_h_c --> M_h_m
0	500; % 89	M_h_m --> M_h_c
0	500; % 90	M_pyr_c --> M_pyr_m
0	500; % 91	M_pyr_m --> M_pyr_c
0	500; % 92	M_cit_c --> M_cit_m
0	500; % 93	M_cit_m --> M_cit_c
0	500; % 94	M_nad_c --> M_nad_m
0	500; % 95	M_nad_m --> M_nad_c
0	500; % 96	M_nadh_c --> M_nadh_m
0	500; % 97	M_nadh_m --> M_nadh_c
0	500; % 98	M_gln_L_c --> M_gln_L_m
0	500; % 99	M_gln_L_m --> M_gln_L_c
0	500; % 100	M_nh4_c --> M_nh4_m
0	500; % 101	M_nh4_m --> M_nh4_c
0	500; % 102	M_h2o_e --> M_h2o_c
0	500; % 103	M_h2o_c --> M_h2o_e
0	500; % 104	M_o2_e --> M_o2_c
0	500; % 105	M_o2_c --> M_o2_e
0	500; % 106	M_co2_e --> M_co2_c
0	500; % 107	M_co2_c --> M_co2_e
0	500; % 108	M_pi_e --> M_pi_c
0	500; % 109	M_pi_c --> M_pi_e
0	500; % 110	M_h_e --> M_h_c
0	500; % 111	M_h_c --> M_h_e
0	500; % 112	M_gln_L_e --> M_gln_L_c
0	500; % 113	M_gln_L_c --> M_gln_L_e
0	500; % 114	M_nh4_e --> M_nh4_c
0	500; % 115	M_nh4_c --> M_nh4_e
0	500; % 116	M_h2o_b --> M_h2o_e
0	500; % 117	M_h2o_e --> M_h2o_b
0	500; % 118	M_o2_b --> M_o2_e
0	500; % 119	M_o2_e --> M_o2_b
0	500; % 120	M_co2_b --> M_co2_e
0	500; % 121	M_co2_e --> M_co2_b
0	500; % 122	M_pi_b --> M_pi_e
0	500; % 123	M_pi_e --> M_pi_b
0	500; % 124	M_h_b --> M_h_e
0	500; % 125	M_h_e --> M_h_b
0	500; % 126	M_lac_L_b --> M_lac_L_e
0	500; % 127	M_lac_L_e --> M_lac_L_b
0	500; % 128	M_glc_D_b --> M_glc_D_e
0	500; % 129	M_glc_D_e --> M_glc_D_b
0	500; % 130	M_gln_L_b --> M_gln_L_e
0	500; % 131	M_gln_L_e --> M_gln_L_b
0	500; % 132	M_nh4_b --> M_nh4_e
0	500; % 133	M_nh4_e --> M_nh4_b
0	500; % 134	M_atp_c + M_h2o_c --> M_adp_c + M_h_c + M_pi_c % Maintenance
0	500; % 135 M_atp_m --> M_atp_c
0	500; % 136	M_atp_c --> M_atp_m
0	500; % 137	M_adp_c --> M_adp_m
0	500; % 138	M_adp_m --> M_adp_c
0 100; % 139	biomass
0	500; % 140	h_c --> h_e
